# Supplementary material for: Spatial Variability of COVID-19 Hospitalization in the Silesian Region, Poland
Source: Int J Environ Res Public Health. 2022 Jul 25;19(15):9007. doi: 10.3390/ijerph19159007 (PMC9331287; doi:10.3390/ijerph19159007)
Supplement: Supplementary file 1 [file ijerph-19-09007-s001.zip]

Archive with 1 entries (1 files):
- ijerph-1809926-supplementary.pdf
